# Supplementary material for: Genome-Wide Association Studies Provide Insights into the Genetic Determination of Flower and Leaf Traits of Actinidia eriantha
Source: Front Plant Sci. 2021 Aug 20;12:730890. doi: 10.3389/fpls.2021.730890 (PMC8417775; doi:10.3389/fpls.2021.730890)
Supplement: Supplementary file 5 [file Data_Sheet_1.ZIP]

Archive with 578 entries (575 files):
- Supporting information files 1/
- Supporting information files 1/Chr 05 SNP/
- Supporting information files 1/Chr 05 SNP/CHR05-100_CHR05SNPF_TSS20210716-0731-01974_D11.ab1
- Supporting information files 1/Chr 05 SNP/CHR05-100_CHR05SNPF_TSS20210716-0731-01974_D11.seq
- Supporting information files 1/Chr 05 SNP/CHR05-101_CHR05SNPF_TSS20210716-0731-01974_F11.ab1
- Supporting information files 1/Chr 05 SNP/CHR05-101_CHR05SNPF_TSS20210716-0731-01974_F11.seq
- Supporting information files 1/Chr 05 SNP/CHR05-102_CHR05SNPF_TSS20210716-0731-01974_E05.ab1
- Supporting information files 1/Chr 05 SNP/CHR05-102_CHR05SNPF_TSS20210716-0731-01974_E05.seq
- Supporting information files 1/Chr 05 SNP/CHR05-103_CHR05SNPF_TSS20210716-0731-01974_C03.ab1
- Supporting information files 1/Chr 05 SNP/CHR05-103_CHR05SNPF_TSS20210716-0731-01974_C03.seq
- Supporting information files 1/Chr 05 SNP/CHR05-104_CHR05SNPF_TSS20210716-0731-01974_B04.ab1
- Supporting information files 1/Chr 05 SNP/CHR05-104_CHR05SNPF_TSS20210716-0731-01974_B04.seq
- Supporting information files 1/Chr 05 SNP/CHR05-105_CHR05SNPF_TSS20210716-0731-01974_A01.ab1
- Supporting information files 1/Chr 05 SNP/CHR05-105_CHR05SNPF_TSS20210716-0731-01974_A01.seq
- Supporting information files 1/Chr 05 SNP/CHR05-106_CHR05SNPF_TSS20210716-0731-01974_B01.ab1
- Supporting information files 1/Chr 05 SNP/CHR05-106_CHR05SNPF_TSS20210716-0731-01974_B01.seq
- Supporting information files 1/Chr 05 SNP/CHR05-107_CHR05SNPF_TSS20210716-0731-01974_C01.ab1
- Supporting information files 1/Chr 05 SNP/CHR05-107_CHR05SNPF_TSS20210716-0731-01974_C01.seq
- Supporting information files 1/Chr 05 SNP/CHR05-108_CHR05SNPF_TSS20210716-0731-01974_D01.ab1
- Supporting information files 1/Chr 05 SNP/CHR05-108_CHR05SNPF_TSS20210716-0731-01974_D01.seq
- Supporting information files 1/Chr 05 SNP/CHR05-109_CHR05SNPF_TSS20210716-0731-01974_E01.ab1
- Supporting information files 1/Chr 05 SNP/CHR05-109_CHR05SNPF_TSS20210716-0731-01974_E01.seq
- Supporting information files 1/Chr 05 SNP/CHR05-10_CHR05SNPF_TSS20210716-0731-01974_B02.ab1
- Supporting information files 1/Chr 05 SNP/CHR05-10_CHR05SNPF_TSS20210716-0731-01974_B02.seq
- Supporting information files 1/Chr 05 SNP/CHR05-110_CHR05SNPF_TSS20210716-0731-01974_F01.ab1
- Supporting information files 1/Chr 05 SNP/CHR05-110_CHR05SNPF_TSS20210716-0731-01974_F01.seq
- Supporting information files 1/Chr 05 SNP/CHR05-111_CHR05SNPF_TSS20210716-0731-01974_G01.ab1
- Supporting information files 1/Chr 05 SNP/CHR05-111_CHR05SNPF_TSS20210716-0731-01974_G01.seq
- Supporting information files 1/Chr 05 SNP/CHR05-112_CHR05SNPF_TSS20210716-0731-01974_A02.ab1
- Supporting information files 1/Chr 05 SNP/CHR05-112_CHR05SNPF_TSS20210716-0731-01974_A02.seq
- Supporting information files 1/Chr 05 SNP/CHR05-113_CHR05SNPF_TSS20210716-0731-01974_H01.ab1
- Supporting information files 1/Chr 05 SNP/CHR05-113_CHR05SNPF_TSS20210716-0731-01974_H01.seq
- Supporting information files 1/Chr 05 SNP/CHR05-114_CHR05SNPF_TSS20210716-0731-01974_C02.ab1
- Supporting information files 1/Chr 05 SNP/CHR05-114_CHR05SNPF_TSS20210716-0731-01974_C02.seq
- Supporting information files 1/Chr 05 SNP/CHR05-115_CHR05SNPF_TSS20210716-0731-01974_B02.ab1
- Supporting information files 1/Chr 05 SNP/CHR05-115_CHR05SNPF_TSS20210716-0731-01974_B02.seq
- Supporting information files 1/Chr 05 SNP/CHR05-116_CHR05SNPF_TSS20210716-0731-01974_D02.ab1
- Supporting information files 1/Chr 05 SNP/CHR05-116_CHR05SNPF_TSS20210716-0731-01974_D02.seq
- Supporting information files 1/Chr 05 SNP/CHR05-117_CHR05SNPF_TSS20210716-0731-01974_E02.ab1
- Supporting information files 1/Chr 05 SNP/CHR05-117_CHR05SNPF_TSS20210716-0731-01974_E02.seq
- Supporting information files 1/Chr 05 SNP/CHR05-118_CHR05SNPF_TSS20210716-0731-01974_F02.ab1
- Supporting information files 1/Chr 05 SNP/CHR05-118_CHR05SNPF_TSS20210716-0731-01974_F02.seq
- Supporting information files 1/Chr 05 SNP/CHR05-119_CHR05SNPF_TSS20210716-0731-01974_F11.ab1
- Supporting information files 1/Chr 05 SNP/CHR05-119_CHR05SNPF_TSS20210716-0731-01974_F11.seq
- Supporting information files 1/Chr 05 SNP/CHR05-11_CHR05SNPF_TSS20210716-0731-01974_C02.ab1
- Supporting information files 1/Chr 05 SNP/CHR05-11_CHR05SNPF_TSS20210716-0731-01974_C02.seq
- Supporting information files 1/Chr 05 SNP/CHR05-120_CHR05SNPF_TSS20210716-0731-01974_H02.ab1
- Supporting information files 1/Chr 05 SNP/CHR05-120_CHR05SNPF_TSS20210716-0731-01974_H02.seq
- Supporting information files 1/Chr 05 SNP/CHR05-121_CHR05SNPF_TSS20210716-0731-01974_A04.ab1
- Supporting information files 1/Chr 05 SNP/CHR05-121_CHR05SNPF_TSS20210716-0731-01974_A04.seq
- Supporting information files 1/Chr 05 SNP/CHR05-122_CHR05SNPF_TSS20210716-0731-01974_B03.ab1
- Supporting information files 1/Chr 05 SNP/CHR05-122_CHR05SNPF_TSS20210716-0731-01974_B03.seq
- Supporting information files 1/Chr 05 SNP/CHR05-123_CHR05SNPF_TSS20210716-0731-01974_F05.ab1
- Supporting information files 1/Chr 05 SNP/CHR05-123_CHR05SNPF_TSS20210716-0731-01974_F05.seq
- Supporting information files 1/Chr 05 SNP/CHR05-124_CHR05SNPF_TSS20210716-0731-01974_E11.ab1
- Supporting information files 1/Chr 05 SNP/CHR05-124_CHR05SNPF_TSS20210716-0731-01974_E11.seq
- Supporting information files 1/Chr 05 SNP/CHR05-125_CHR05SNPF_TSS20210716-0731-01974_E03.ab1
- Supporting information files 1/Chr 05 SNP/CHR05-125_CHR05SNPF_TSS20210716-0731-01974_E03.seq
- Supporting information files 1/Chr 05 SNP/CHR05-126_CHR05SNPF_TSS20210716-0731-01974_C08.ab1
- Supporting information files 1/Chr 05 SNP/CHR05-126_CHR05SNPF_TSS20210716-0731-01974_C08.seq
- Supporting information files 1/Chr 05 SNP/CHR05-127_CHR05SNPF_TSS20210716-0731-01974_F11.ab1
- Supporting information files 1/Chr 05 SNP/CHR05-127_CHR05SNPF_TSS20210716-0731-01974_F11.seq
- Supporting information files 1/Chr 05 SNP/CHR05-128_CHR05SNPF_TSS20210716-0731-01974_G11.ab1
- Supporting information files 1/Chr 05 SNP/CHR05-128_CHR05SNPF_TSS20210716-0731-01974_G11.seq
- Supporting information files 1/Chr 05 SNP/CHR05-129_CHR05SNPF_TSS20210716-0731-01974_A03.ab1
- Supporting information files 1/Chr 05 SNP/CHR05-129_CHR05SNPF_TSS20210716-0731-01974_A03.seq
- Supporting information files 1/Chr 05 SNP/CHR05-12_CHR05SNPF_TSS20210716-0731-01974_F06.ab1
- Supporting information files 1/Chr 05 SNP/CHR05-12_CHR05SNPF_TSS20210716-0731-01974_F06.seq
- Supporting information files 1/Chr 05 SNP/CHR05-130_CHR05SNPF_TSS20210716-0731-01974_G05.ab1
- Supporting information files 1/Chr 05 SNP/CHR05-130_CHR05SNPF_TSS20210716-0731-01974_G05.seq
- Supporting information files 1/Chr 05 SNP/CHR05-131_CHR05SNPF_TSS20210716-0731-01974_C04.ab1
- Supporting information files 1/Chr 05 SNP/CHR05-131_CHR05SNPF_TSS20210716-0731-01974_C04.seq
- Supporting information files 1/Chr 05 SNP/CHR05-132_CHR05SNPF_TSS20210716-0731-01974_D04.ab1
- Supporting information files 1/Chr 05 SNP/CHR05-132_CHR05SNPF_TSS20210716-0731-01974_D04.seq
- Supporting information files 1/Chr 05 SNP/CHR05-133_CHR05SNPF_TSS20210716-0731-01974_B05.ab1
- Supporting information files 1/Chr 05 SNP/CHR05-133_CHR05SNPF_TSS20210716-0731-01974_B05.seq
- Supporting information files 1/Chr 05 SNP/CHR05-134_CHR05SNPF_TSS20210716-0731-01974_F04.ab1
- Supporting information files 1/Chr 05 SNP/CHR05-134_CHR05SNPF_TSS20210716-0731-01974_F04.seq
- Supporting information files 1/Chr 05 SNP/CHR05-135_CHR05SNPF_TSS20210716-0731-01974_G04.ab1
- Supporting information files 1/Chr 05 SNP/CHR05-135_CHR05SNPF_TSS20210716-0731-01974_G04.seq
- Supporting information files 1/Chr 05 SNP/CHR05-136_CHR05SNPF_TSS20210716-0731-01974_H04.ab1
- Supporting information files 1/Chr 05 SNP/CHR05-136_CHR05SNPF_TSS20210716-0731-01974_H04.seq
- Supporting information files 1/Chr 05 SNP/CHR05-137_CHR05SNPF_TSS20210716-0731-01974_B05.ab1
- Supporting information files 1/Chr 05 SNP/CHR05-137_CHR05SNPF_TSS20210716-0731-01974_B05.seq
- Supporting information files 1/Chr 05 SNP/CHR05-138_CHR05SNPF_TSS20210716-0731-01974_E04.ab1
- Supporting information files 1/Chr 05 SNP/CHR05-138_CHR05SNPF_TSS20210716-0731-01974_E04.seq
- Supporting information files 1/Chr 05 SNP/CHR05-139_CHR05SNPF_TSS20210716-0731-01974_C12.ab1
- Supporting information files 1/Chr 05 SNP/CHR05-139_CHR05SNPF_TSS20210716-0731-01974_C12.seq
- Supporting information files 1/Chr 05 SNP/CHR05-13_CHR05SNPF_TSS20210716-0731-01974_E02.ab1
- Supporting information files 1/Chr 05 SNP/CHR05-13_CHR05SNPF_TSS20210716-0731-01974_E02.seq
- Supporting information files 1/Chr 05 SNP/CHR05-140_CHR05SNPF_TSS20210716-0731-01974_G05.ab1
- Supporting information files 1/Chr 05 SNP/CHR05-140_CHR05SNPF_TSS20210716-0731-01974_G05.seq
- Supporting information files 1/Chr 05 SNP/CHR05-141_CHR05SNPF_TSS20210716-0731-01974_D03.ab1
- Supporting information files 1/Chr 05 SNP/CHR05-141_CHR05SNPF_TSS20210716-0731-01974_D03.seq
- Supporting information files 1/Chr 05 SNP/CHR05-142_CHR05SNPF_TSS20210716-0731-01974_G03.ab1
- Supporting information files 1/Chr 05 SNP/CHR05-142_CHR05SNPF_TSS20210716-0731-01974_G03.seq
- Supporting information files 1/Chr 05 SNP/CHR05-143_CHR05SNPF_TSS20210716-0731-01974_H03.ab1
- Supporting information files 1/Chr 05 SNP/CHR05-143_CHR05SNPF_TSS20210716-0731-01974_H03.seq
- Supporting information files 1/Chr 05 SNP/CHR05-14_CHR05SNPF_TSS20210716-0731-01974_F02.ab1
- Supporting information files 1/Chr 05 SNP/CHR05-14_CHR05SNPF_TSS20210716-0731-01974_F02.seq
- Supporting information files 1/Chr 05 SNP/CHR05-15 CHR05SNPF_TSS20210716-0731-01974_A01.seq
- Supporting information files 1/Chr 05 SNP/CHR05-15_CHR05SNPF_TSS20210716-0731-01974_A01.ab1
- Supporting information files 1/Chr 05 SNP/CHR05-16_CHR05SNPF_TSS20210716-0731-01974_H02.ab1
- Supporting information files 1/Chr 05 SNP/CHR05-16_CHR05SNPF_TSS20210716-0731-01974_H02.seq
- Supporting information files 1/Chr 05 SNP/CHR05-17_CHR05SNPF_TSS20210716-0731-01974_A03.ab1
- Supporting information files 1/Chr 05 SNP/CHR05-17_CHR05SNPF_TSS20210716-0731-01974_A03.seq
- Supporting information files 1/Chr 05 SNP/CHR05-18_CHR05SNPF_TSS20210716-0731-01974_B03.ab1
- Supporting information files 1/Chr 05 SNP/CHR05-18_CHR05SNPF_TSS20210716-0731-01974_B03.seq
- Supporting information files 1/Chr 05 SNP/CHR05-19_CHR05SNPF_TSS20210716-0731-01974_C03.ab1
- Supporting information files 1/Chr 05 SNP/CHR05-19_CHR05SNPF_TSS20210716-0731-01974_C03.seq
- Supporting information files 1/Chr 05 SNP/CHR05-1_CHR05SNPF_TSS20210716-0731-01974_A01.ab1
- Supporting information files 1/Chr 05 SNP/CHR05-1_CHR05SNPF_TSS20210716-0731-01974_A01.seq
- Supporting information files 1/Chr 05 SNP/CHR05-20_CHR05SNPF_TSS20210716-0731-01974_D03.ab1
- Supporting information files 1/Chr 05 SNP/CHR05-20_CHR05SNPF_TSS20210716-0731-01974_D03.seq
- Supporting information files 1/Chr 05 SNP/CHR05-21_CHR05SNPF_TSS20210716-0731-01974_E03.ab1
- Supporting information files 1/Chr 05 SNP/CHR05-21_CHR05SNPF_TSS20210716-0731-01974_E03.seq
- Supporting information files 1/Chr 05 SNP/CHR05-22_CHR05SNPF_TSS20210716-0731-01974_F03.ab1
- Supporting information files 1/Chr 05 SNP/CHR05-22_CHR05SNPF_TSS20210716-0731-01974_F03.seq
- Supporting information files 1/Chr 05 SNP/CHR05-23_CHR05SNPF_TSS20210716-0731-01974_G03.ab1
- Supporting information files 1/Chr 05 SNP/CHR05-23_CHR05SNPF_TSS20210716-0731-01974_G03.seq
- Supporting information files 1/Chr 05 SNP/CHR05-24_CHR05SNPF_TSS20210716-0731-01974_H03.ab1
- Supporting information files 1/Chr 05 SNP/CHR05-24_CHR05SNPF_TSS20210716-0731-01974_H03.seq
- Supporting information files 1/Chr 05 SNP/CHR05-25_CHR05SNPF_TSS20210716-0731-01974_A04.ab1
- Supporting information files 1/Chr 05 SNP/CHR05-25_CHR05SNPF_TSS20210716-0731-01974_A04.seq
- Supporting information files 1/Chr 05 SNP/CHR05-26_CHR05SNPF_TSS20210716-0731-01974_D02.ab1
- Supporting information files 1/Chr 05 SNP/CHR05-26_CHR05SNPF_TSS20210716-0731-01974_D02.seq
- Supporting information files 1/Chr 05 SNP/CHR05-27_CHR05SNPF_TSS20210716-0731-01974_C04.ab1
- Supporting information files 1/Chr 05 SNP/CHR05-27_CHR05SNPF_TSS20210716-0731-01974_C04.seq
- Supporting information files 1/Chr 05 SNP/CHR05-28_CHR05SNPF_TSS20210716-0731-01974_D04.ab1
- Supporting information files 1/Chr 05 SNP/CHR05-28_CHR05SNPF_TSS20210716-0731-01974_D04.seq
- Supporting information files 1/Chr 05 SNP/CHR05-29_CHR05SNPF_TSS20210716-0731-01974_F01 .ab1
- Supporting information files 1/Chr 05 SNP/CHR05-29_CHR05SNPF_TSS20210716-0731-01974_F01.seq
- Supporting information files 1/Chr 05 SNP/CHR05-2_CHR05SNPF_TSS20210716-0731-01974_B01.ab1
- Supporting information files 1/Chr 05 SNP/CHR05-2_CHR05SNPF_TSS20210716-0731-01974_B01.seq
- Supporting information files 1/Chr 05 SNP/CHR05-30_CHR05SNPF_TSS20210716-0731-01974_F04.ab1
- Supporting information files 1/Chr 05 SNP/CHR05-30_CHR05SNPF_TSS20210716-0731-01974_F04.seq
- Supporting information files 1/Chr 05 SNP/CHR05-31_CHR05SNPF_TSS20210716-0731-01974_G04.ab1
- Supporting information files 1/Chr 05 SNP/CHR05-31_CHR05SNPF_TSS20210716-0731-01974_G04.seq
- Supporting information files 1/Chr 05 SNP/CHR05-32_CHR05SNPF_TSS20210716-0731-01974_H04.ab1
- Supporting information files 1/Chr 05 SNP/CHR05-32_CHR05SNPF_TSS20210716-0731-01974_H04.seq
- Supporting information files 1/Chr 05 SNP/CHR05-33_CHR05SNPF_TSS20210716-0731-01974_A05.ab1
- Supporting information files 1/Chr 05 SNP/CHR05-33_CHR05SNPF_TSS20210716-0731-01974_A05.seq
- Supporting information files 1/Chr 05 SNP/CHR05-34_CHR05SNPF_TSS20210716-0731-01974_B05.ab1
- Supporting information files 1/Chr 05 SNP/CHR05-34_CHR05SNPF_TSS20210716-0731-01974_B05.seq
- Supporting information files 1/Chr 05 SNP/CHR05-35_CHR05SNPF_TSS20210716-0731-01974_C05.ab1
- Supporting information files 1/Chr 05 SNP/CHR05-35_CHR05SNPF_TSS20210716-0731-01974_C05.seq
- Supporting information files 1/Chr 05 SNP/CHR05-36_CHR05SNPF_TSS20210716-0731-01974_F04.ab1
- Supporting information files 1/Chr 05 SNP/CHR05-36_CHR05SNPF_TSS20210716-0731-01974_F04.seq
- Supporting information files 1/Chr 05 SNP/CHR05-37_CHR05SNPF_TSS20210716-0731-01974_E05.ab1
- Supporting information files 1/Chr 05 SNP/CHR05-37_CHR05SNPF_TSS20210716-0731-01974_E05.seq
- Supporting information files 1/Chr 05 SNP/CHR05-38_CHR05SNPF_TSS20210716-0731-01974_F05.ab1
- Supporting information files 1/Chr 05 SNP/CHR05-38_CHR05SNPF_TSS20210716-0731-01974_F05.seq
- Supporting information files 1/Chr 05 SNP/CHR05-39_CHR05SNPF_TSS20210716-0731-01974_G05.ab1
- Supporting information files 1/Chr 05 SNP/CHR05-39_CHR05SNPF_TSS20210716-0731-01974_G05.seq
- Supporting information files 1/Chr 05 SNP/CHR05-3_CHR05SNPF_TSS20210716-0731-01974_C01.ab1
- Supporting information files 1/Chr 05 SNP/CHR05-3_CHR05SNPF_TSS20210716-0731-01974_C01.seq
- Supporting information files 1/Chr 05 SNP/CHR05-40_CHR05SNPF_TSS20210716-0731-01974_H05.ab1
- Supporting information files 1/Chr 05 SNP/CHR05-40_CHR05SNPF_TSS20210716-0731-01974_H05.seq
- Supporting information files 1/Chr 05 SNP/CHR05-41_CHR05SNPF_TSS20210716-0731-01974_B10.ab1
- Supporting information files 1/Chr 05 SNP/CHR05-41_CHR05SNPF_TSS20210716-0731-01974_B10.seq
- Supporting information files 1/Chr 05 SNP/CHR05-42_CHR05SNPF_TSS20210716-0731-01974_F06.ab1
- Supporting information files 1/Chr 05 SNP/CHR05-42_CHR05SNPF_TSS20210716-0731-01974_F06.seq
- Supporting information files 1/Chr 05 SNP/CHR05-43_CHR05SNPF_TSS20210716-0731-01974_D07.ab1
- Supporting information files 1/Chr 05 SNP/CHR05-43_CHR05SNPF_TSS20210716-0731-01974_D07.seq
- Supporting information files 1/Chr 05 SNP/CHR05-44_CHR05SNPF_TSS20210716-0731-01974_D06.ab1
- Supporting information files 1/Chr 05 SNP/CHR05-44_CHR05SNPF_TSS20210716-0731-01974_D06.seq
- Supporting information files 1/Chr 05 SNP/CHR05-45_CHR05SNPF_TSS20210716-0731-01974_G07.ab1
- Supporting information files 1/Chr 05 SNP/CHR05-45_CHR05SNPF_TSS20210716-0731-01974_G07.seq
- Supporting information files 1/Chr 05 SNP/CHR05-46_CHR05SNPF_TSS20210716-0731-01974_F06.ab1
- Supporting information files 1/Chr 05 SNP/CHR05-46_CHR05SNPF_TSS20210716-0731-01974_F06.seq
- Supporting information files 1/Chr 05 SNP/CHR05-47_CHR05SNPF_TSS20210716-0731-01974_G06.ab1
- Supporting information files 1/Chr 05 SNP/CHR05-47_CHR05SNPF_TSS20210716-0731-01974_G06.seq
- Supporting information files 1/Chr 05 SNP/CHR05-48_CHR05SNPF_TSS20210716-0731-01974_H06.ab1
- Supporting information files 1/Chr 05 SNP/CHR05-48_CHR05SNPF_TSS20210716-0731-01974_H06.seq
- Supporting information files 1/Chr 05 SNP/CHR05-49_CHR05SNPF_TSS20210716-0731-01974_A07.ab1
- Supporting information files 1/Chr 05 SNP/CHR05-49_CHR05SNPF_TSS20210716-0731-01974_A07.seq
- Supporting information files 1/Chr 05 SNP/CHR05-4_CHR05SNPF_TSS20210716-0731-01974_D01.ab1
- Supporting information files 1/Chr 05 SNP/CHR05-4_CHR05SNPF_TSS20210716-0731-01974_D01.seq
- Supporting information files 1/Chr 05 SNP/CHR05-50_CHR05SNPF_TSS20210716-0731-01974_B07.ab1
- Supporting information files 1/Chr 05 SNP/CHR05-50_CHR05SNPF_TSS20210716-0731-01974_B07.seq
- Supporting information files 1/Chr 05 SNP/CHR05-51_CHR05SNPF_TSS20210716-0731-01974_C07.ab1
- Supporting information files 1/Chr 05 SNP/CHR05-51_CHR05SNPF_TSS20210716-0731-01974_C07.seq
- Supporting information files 1/Chr 05 SNP/CHR05-52_CHR05SNPF_TSS20210716-0731-01974_F05.ab1
- Supporting information files 1/Chr 05 SNP/CHR05-52_CHR05SNPF_TSS20210716-0731-01974_F05.seq
- Supporting information files 1/Chr 05 SNP/CHR05-53_CHR05SNPF_TSS20210716-0731-01974_E07.ab1
- Supporting information files 1/Chr 05 SNP/CHR05-53_CHR05SNPF_TSS20210716-0731-01974_E07.seq
- Supporting information files 1/Chr 05 SNP/CHR05-54_CHR05SNPF_TSS20210716-0731-01974_F07.ab1
- Supporting information files 1/Chr 05 SNP/CHR05-54_CHR05SNPF_TSS20210716-0731-01974_F07.seq
- Supporting information files 1/Chr 05 SNP/CHR05-55_CHR05SNPF_TSS20210716-0731-01974_E06.ab1
- Supporting information files 1/Chr 05 SNP/CHR05-55_CHR05SNPF_TSS20210716-0731-01974_E06.seq
- Supporting information files 1/Chr 05 SNP/CHR05-56_CHR05SNPF_TSS20210716-0731-01974_H07.ab1
- Supporting information files 1/Chr 05 SNP/CHR05-56_CHR05SNPF_TSS20210716-0731-01974_H07.seq
- Supporting information files 1/Chr 05 SNP/CHR05-57_CHR05SNPF_TSS20210716-0731-01974_A08.ab1
- Supporting information files 1/Chr 05 SNP/CHR05-57_CHR05SNPF_TSS20210716-0731-01974_A08.seq
- Supporting information files 1/Chr 05 SNP/CHR05-58_CHR05SNPF_TSS20210716-0731-01974_B08.ab1
- Supporting information files 1/Chr 05 SNP/CHR05-58_CHR05SNPF_TSS20210716-0731-01974_B08.seq
- Supporting information files 1/Chr 05 SNP/CHR05-59_CHR05SNPF_TSS20210716-0731-01974_F11.ab1
- Supporting information files 1/Chr 05 SNP/CHR05-59_CHR05SNPF_TSS20210716-0731-01974_F11.seq
- Supporting information files 1/Chr 05 SNP/CHR05-5_CHR05SNPF_TSS20210716-0731-01974_E01.ab1
- Supporting information files 1/Chr 05 SNP/CHR05-5_CHR05SNPF_TSS20210716-0731-01974_E01.seq
- Supporting information files 1/Chr 05 SNP/CHR05-60_CHR05SNPF_TSS20210716-0731-01974_D08.ab1
- Supporting information files 1/Chr 05 SNP/CHR05-60_CHR05SNPF_TSS20210716-0731-01974_D08.seq
- Supporting information files 1/Chr 05 SNP/CHR05-61_CHR05SNPF_TSS20210716-0731-01974_E08.ab1
- Supporting information files 1/Chr 05 SNP/CHR05-61_CHR05SNPF_TSS20210716-0731-01974_E08.seq
- Supporting information files 1/Chr 05 SNP/CHR05-62_CHR05SNPF_TSS20210716-0731-01974_F08.ab1
- Supporting information files 1/Chr 05 SNP/CHR05-62_CHR05SNPF_TSS20210716-0731-01974_F08.seq
- Supporting information files 1/Chr 05 SNP/CHR05-63_CHR05SNPF_TSS20210716-0731-01974_G08.ab1
- Supporting information files 1/Chr 05 SNP/CHR05-63_CHR05SNPF_TSS20210716-0731-01974_G08.seq
- Supporting information files 1/Chr 05 SNP/CHR05-64_CHR05SNPF_TSS20210716-0731-01974_H08.ab1
- Supporting information files 1/Chr 05 SNP/CHR05-64_CHR05SNPF_TSS20210716-0731-01974_H08.seq
- Supporting information files 1/Chr 05 SNP/CHR05-65_CHR05SNPF_TSS20210716-0731-01974_A09.ab1
- Supporting information files 1/Chr 05 SNP/CHR05-65_CHR05SNPF_TSS20210716-0731-01974_A09.seq
- Supporting information files 1/Chr 05 SNP/CHR05-66_CHR05SNPF_TSS20210716-0731-01974_B09.ab1
- Supporting information files 1/Chr 05 SNP/CHR05-66_CHR05SNPF_TSS20210716-0731-01974_B09.seq
- Supporting information files 1/Chr 05 SNP/CHR05-67_CHR05SNPF_TSS20210716-0731-01974_D09.ab1
- Supporting information files 1/Chr 05 SNP/CHR05-67_CHR05SNPF_TSS20210716-0731-01974_D09.seq
- Supporting information files 1/Chr 05 SNP/CHR05-68_CHR05SNPF_TSS20210716-0731-01974_C09.ab1
- Supporting information files 1/Chr 05 SNP/CHR05-68_CHR05SNPF_TSS20210716-0731-01974_C09.seq
- Supporting information files 1/Chr 05 SNP/CHR05-69_CHR05SNPF_TSS20210716-0731-01974_E09.ab1
- Supporting information files 1/Chr 05 SNP/CHR05-69_CHR05SNPF_TSS20210716-0731-01974_E09.seq
- Supporting information files 1/Chr 05 SNP/CHR05-6_CHR05SNPF_TSS20210716-0731-01974_F01.ab1
- Supporting information files 1/Chr 05 SNP/CHR05-6_CHR05SNPF_TSS20210716-0731-01974_F01.seq
- Supporting information files 1/Chr 05 SNP/CHR05-70_CHR05SNPF_TSS20210716-0731-01974_F09.ab1
- Supporting information files 1/Chr 05 SNP/CHR05-70_CHR05SNPF_TSS20210716-0731-01974_F09.seq
- Supporting information files 1/Chr 05 SNP/CHR05-71_CHR05SNPF_TSS20210716-0731-01974_G09.ab1
- Supporting information files 1/Chr 05 SNP/CHR05-71_CHR05SNPF_TSS20210716-0731-01974_G09.seq
- Supporting information files 1/Chr 05 SNP/CHR05-72_CHR05SNPF_TSS20210716-0731-01974_A10.ab1
- Supporting information files 1/Chr 05 SNP/CHR05-72_CHR05SNPF_TSS20210716-0731-01974_A10.seq
- Supporting information files 1/Chr 05 SNP/CHR05-73_CHR05SNPF_TSS20210716-0731-01974_H09.ab1
- Supporting information files 1/Chr 05 SNP/CHR05-73_CHR05SNPF_TSS20210716-0731-01974_H09.seq
- Supporting information files 1/Chr 05 SNP/CHR05-74_CHR05SNPF_TSS20210716-0731-01974_A06.ab1
- Supporting information files 1/Chr 05 SNP/CHR05-74_CHR05SNPF_TSS20210716-0731-01974_A06.seq
- Supporting information files 1/Chr 05 SNP/CHR05-75_CHR05SNPF_TSS20210716-0731-01974_C10.ab1
- Supporting information files 1/Chr 05 SNP/CHR05-75_CHR05SNPF_TSS20210716-0731-01974_C10.seq
- Supporting information files 1/Chr 05 SNP/CHR05-76_CHR05SNPF_TSS20210716-0731-01974_D10.ab1
- Supporting information files 1/Chr 05 SNP/CHR05-76_CHR05SNPF_TSS20210716-0731-01974_D10.seq
- Supporting information files 1/Chr 05 SNP/CHR05-77_CHR05SNPF_TSS20210716-0731-01974_E10.ab1
- Supporting information files 1/Chr 05 SNP/CHR05-77_CHR05SNPF_TSS20210716-0731-01974_E10.seq
- Supporting information files 1/Chr 05 SNP/CHR05-78_CHR05SNPF_TSS20210716-0731-01974_F10.ab1
- Supporting information files 1/Chr 05 SNP/CHR05-78_CHR05SNPF_TSS20210716-0731-01974_F10.seq
- Supporting information files 1/Chr 05 SNP/CHR05-79_CHR05SNPF_TSS20210716-0731-01974_G10.ab1
- Supporting information files 1/Chr 05 SNP/CHR05-79_CHR05SNPF_TSS20210716-0731-01974_G10.seq
- Supporting information files 1/Chr 05 SNP/CHR05-7_CHR05SNPF_TSS20210716-0731-01974_G01.ab1
- Supporting information files 1/Chr 05 SNP/CHR05-7_CHR05SNPF_TSS20210716-0731-01974_G01.seq
- Supporting information files 1/Chr 05 SNP/CHR05-80_CHR05SNPF_TSS20210716-0731-01974_H03.ab1
- Supporting information files 1/Chr 05 SNP/CHR05-80_CHR05SNPF_TSS20210716-0731-01974_H03.seq
- Supporting information files 1/Chr 05 SNP/CHR05-81_CHR05SNPF_TSS20210716-0731-01974_A11.ab1
- Supporting information files 1/Chr 05 SNP/CHR05-81_CHR05SNPF_TSS20210716-0731-01974_A11.seq
- Supporting information files 1/Chr 05 SNP/CHR05-82_CHR05SNPF_TSS20210716-0731-01974_B11.ab1
- Supporting information files 1/Chr 05 SNP/CHR05-82_CHR05SNPF_TSS20210716-0731-01974_B11.seq
- Supporting information files 1/Chr 05 SNP/CHR05-83_CHR05SNPF_TSS20210716-0731-01974_C11.ab1
- Supporting information files 1/Chr 05 SNP/CHR05-83_CHR05SNPF_TSS20210716-0731-01974_C11.seq
- Supporting information files 1/Chr 05 SNP/CHR05-84_CHR05SNPF_TSS20210716-0731-01974_D11.ab1
- Supporting information files 1/Chr 05 SNP/CHR05-84_CHR05SNPF_TSS20210716-0731-01974_D11.seq
- Supporting information files 1/Chr 05 SNP/CHR05-85_CHR05SNPF_TSS20210716-0731-01974_F05.ab1
- Supporting information files 1/Chr 05 SNP/CHR05-85_CHR05SNPF_TSS20210716-0731-01974_F05.seq
- Supporting information files 1/Chr 05 SNP/CHR05-86_CHR05SNPF_TSS20210716-0731-01974_E12.ab1
- Supporting information files 1/Chr 05 SNP/CHR05-86_CHR05SNPF_TSS20210716-0731-01974_E12.seq
- Supporting information files 1/Chr 05 SNP/CHR05-87_CHR05SNPF_TSS20210716-0731-01974_G11.ab1
- Supporting information files 1/Chr 05 SNP/CHR05-87_CHR05SNPF_TSS20210716-0731-01974_G11.seq
- Supporting information files 1/Chr 05 SNP/CHR05-88_CHR05SNPF_TSS20210716-0731-01974_H11.ab1
- Supporting information files 1/Chr 05 SNP/CHR05-88_CHR05SNPF_TSS20210716-0731-01974_H11.seq
- Supporting information files 1/Chr 05 SNP/CHR05-89_CHR05SNPF_TSS20210716-0731-01974_A12.ab1
- Supporting information files 1/Chr 05 SNP/CHR05-89_CHR05SNPF_TSS20210716-0731-01974_A12.seq
- Supporting information files 1/Chr 05 SNP/CHR05-8_CHR05SNPF_TSS20210716-0731-01974_H01.ab1
- Supporting information files 1/Chr 05 SNP/CHR05-8_CHR05SNPF_TSS20210716-0731-01974_H01.seq
- Supporting information files 1/Chr 05 SNP/CHR05-90_CHR05SNPF_TSS20210716-0731-01974_F06.ab1
- Supporting information files 1/Chr 05 SNP/CHR05-90_CHR05SNPF_TSS20210716-0731-01974_F06.seq
- Supporting information files 1/Chr 05 SNP/CHR05-91_CHR05SNPF_TSS20210716-0731-01974_B05.ab1
- Supporting information files 1/Chr 05 SNP/CHR05-91_CHR05SNPF_TSS20210716-0731-01974_B05.seq
- Supporting information files 1/Chr 05 SNP/CHR05-92_CHR05SNPF_TSS20210716-0731-01974_F05.ab1
- Supporting information files 1/Chr 05 SNP/CHR05-92_CHR05SNPF_TSS20210716-0731-01974_F05.seq
- Supporting information files 1/Chr 05 SNP/CHR05-93_CHR05SNPF_TSS20210716-0731-01974_F06.ab1
- Supporting information files 1/Chr 05 SNP/CHR05-93_CHR05SNPF_TSS20210716-0731-01974_F06.seq
- Supporting information files 1/Chr 05 SNP/CHR05-94_CHR05SNPF_TSS20210716-0731-01974_F12.ab1
- Supporting information files 1/Chr 05 SNP/CHR05-94_CHR05SNPF_TSS20210716-0731-01974_F12.seq
- Supporting information files 1/Chr 05 SNP/CHR05-95_CHR05SNPF_TSS20210716-0731-01974_G12.ab1
- Supporting information files 1/Chr 05 SNP/CHR05-95_CHR05SNPF_TSS20210716-0731-01974_G12.seq
- Supporting information files 1/Chr 05 SNP/CHR05-96_CHR05SNPF_TSS20210716-0731-01974_H12.ab1
- Supporting information files 1/Chr 05 SNP/CHR05-96_CHR05SNPF_TSS20210716-0731-01974_H12.seq
- Supporting information files 1/Chr 05 SNP/CHR05-97_CHR05SNPF_TSS20210716-0731-01974_A11.ab1
- Supporting information files 1/Chr 05 SNP/CHR05-97_CHR05SNPF_TSS20210716-0731-01974_A11.seq
- Supporting information files 1/Chr 05 SNP/CHR05-98_CHR05SNPF_TSS20210716-0731-01974_B11.ab1
- Supporting information files 1/Chr 05 SNP/CHR05-98_CHR05SNPF_TSS20210716-0731-01974_B11.seq
- Supporting information files 1/Chr 05 SNP/CHR05-99_CHR05SNPF_TSS20210716-0731-01974_C11.ab1
- Supporting information files 1/Chr 05 SNP/CHR05-99_CHR05SNPF_TSS20210716-0731-01974_C11.seq
- Supporting information files 1/Chr 05 SNP/CHR05-9_CHR05SNPF_TSS20210716-0731-01974_A02.ab1
- Supporting information files 1/Chr 05 SNP/CHR05-9_CHR05SNPF_TSS20210716-0731-01974_A02.seq
- Supporting information files 1/Chr 05 SNP/Chr 05.docx
- Supporting information files 1/Chr 24 SNP/
- Supporting information files 1/Chr 24 SNP/Chr 24.docx
- Supporting information files 1/Chr 24 SNP/Chr24-100_Chr24SNPF_TSS20210721-0731-02527_F06.ab1
- Supporting information files 1/Chr 24 SNP/Chr24-100_Chr24SNPF_TSS20210721-0731-02527_F06.seq
- Supporting information files 1/Chr 24 SNP/Chr24-101_Chr24SNPF_TSS20210721-0731-02527_G06.ab1
- Supporting information files 1/Chr 24 SNP/Chr24-101_Chr24SNPF_TSS20210721-0731-02527_G06.seq
- Supporting information files 1/Chr 24 SNP/Chr24-102_Chr24SNPF_TSS20210721-0731-02527_H06.ab1
- Supporting information files 1/Chr 24 SNP/Chr24-102_Chr24SNPF_TSS20210721-0731-02527_H06.seq
- Supporting information files 1/Chr 24 SNP/Chr24-103_Chr24SNPF_TSS20210721-0731-02527_A07.ab1
- Supporting information files 1/Chr 24 SNP/Chr24-103_Chr24SNPF_TSS20210721-0731-02527_A07.seq
- Supporting information files 1/Chr 24 SNP/Chr24-104_Chr24SNPF_TSS20210721-0731-02527_B07.ab1
[truncated: 278 more entries]
