# Supplementary material for: Genome-Wide Association Studies Provide Insights into the Genetic Determination of Flower and Leaf Traits of Actinidia eriantha
Source: Front Plant Sci. 2021 Aug 20;12:730890. doi: 10.3389/fpls.2021.730890 (PMC8417775; doi:10.3389/fpls.2021.730890)
Supplement: Supplementary file 5 [file Data_Sheet_1.ZIP › Supporting information files 1/Chr 05 SNP/CHR05-28_CHR05SNPF_TSS20210716-0731-01974_D04.seq]

CTCTTGTGCTCTTCATCTTTTTTCCCAAAGACCGCTGGTAACCCATATCCATTTCACCAAATTAGCAATTTGATGAAGTA
CTCTCTTTCTCTGTCTAGATCACAACAACACGTCCTCCTCTCTGATTCTAGAAATTAGAAATCTGGAAAGGAAATTGATT
TCTGCACTCTAAAATTTGATTTCTGCACTCCTATTTGAGTGTAGAAATCAACACCATTTCTGCACTCCTACTTTTACAAA
TTTTGAAGTGCAGAAAACAATTTTCTTTTAGAATTTCCATCAAA
